# Supplementary material for: Understanding pre-training data effects in retinal foundation models using two large fundus cohorts
Source: Nat Commun. 2026 Feb 28;17:3309. doi: 10.1038/s41467-026-70077-z (PMC13065816; doi:10.1038/s41467-026-70077-z)
Supplement: Supplementary file 4 — Supplementary Data 1-9 [file 41467_2026_70077_MOESM4_ESM.xlsx]

## Sheet: Supplementary Data 1
Dataset name	Country	Imaging devices	Sub-category	Train	Validation	Test	In total(%)
Indian Diabetic Retinopathy Image Dataset (IDRID)	India	VX-10 alpha digital fundus camera (Kowa)	No retinopathy:	107	27	34	168(32.56%)
			Mild retinopathy:	16	4	5	25(4.84%)
			Moderate retinopathy:	108	28	32	168(32.56%)
			Severe retinopathy:	59	15	19	93(18.02%)
			Proliferative retinopathy:	39	10	13	62(12.02)
			in total:	329	84	103	516
MESSIDOR2	France	TRC-NW6 non-mydriatic fundus camera (Topcon)	No retinopathy:	568	143	306	1017(58.31%)
			Mild retinopathy:	151	38	81	270(15.48%)
			Moderate retinopathy:	193	49	105	347(19.89%)
			Severe retinopathy:	41	11	23	75(4.3%)
			Proliferative retinopathy:	19	5	11	35(2.01%)
			in total:	972	246	526	1744
Asia Pacific TeleOphthalmology Society 2019 (APTOS2019)	India	a variety of camera models, not specified	No retinopathy:	1010	253	542	1805(49.29%)
			Mild retinopathy:	207	52	111	370(10.1%)
			Moderate retinopathy:	559	140	300	999(27.28%)
			Severe retinopathy:	108	27	58	193(5.27%)
			Proliferative retinopathy:	164	42	89	295(8.06%)
			in total:	2048	514	1100	3662
Glaucoma Fundus	South Korea	AFC-330 non-mydriatic auto fundus camera (Nidek)	No glaucoma:	440	111	237	788(51.04%)
			Early glaucoma:	161	41	87	289(18.72%)
			Advanced glaucoma:	260	66	141	467(30.25%)
			in total:	861	218	465	1544
Joint Shantou International Eye Centre (JSIEC)	China	FF450 Plus IR Fundus Camera (ZEISS) and TRC-50DX Mydriatic Retinal Camera (Topcon)	Normal:	20	6	12	38(3.8%)
			Tessellated fundus:	7	2	4	13(1.3%)
			Large optic cup:	28	7	15	50(5%)
			Non-referable DR:	9	3	6	18(1.8%)
			Moderate nonproliferative DR:	27	7	15	49(4.9%)
			Severe and proliferative DR:	21	6	12	39(3.9%)
			Possible glaucoma:	7	2	4	13(1.3%)
			Optic atrophy:	6	2	4	12(1.2%)
			Severe hypertensive retinopathy:	8	2	5	15(1.5%)
			Disc swelling and elevation:	7	2	4	13(1.3%)
			Dragged Disc:	5	2	3	10(1%)
			Congenital disc abnormality:	5	2	3	10(1%)
			Retinitis pigmentosa:	12	3	7	22(2.2%)
			Bietti crystalline dystrophy:	4	1	3	8(0.8%)
			Peripheral retinal degeneration and break:	7	2	5	14(1.4%)
			Myelinated nerve fiber:	5	2	4	11(1.1%)
			Vitreous particles:	7	2	5	14(1.4%)
			Fundus neoplasm:	4	1	3	8(0.8%)
			Branch Retinal Vein Occlusion:	24	6	14	44(4.4%)
			Central retinal vein occlusion:	12	3	7	22(2.2%)
			Massive hard exudates:	7	2	4	13(1.3%)
			Yellow-white spots-flecks:	16	4	9	29(2.9%)
			Cotton-wool spots:	5	2	3	10(1%)
			Vessel tortuosity:	7	2	5	14(1.4%)
			Chorioretinal atrophy-coloboma:	8	2	5	15(1.5%)
			Preretinal hemorrhage:	5	2	3	10(1%)
			Fibrosis:	5	2	3	10(1%)
			Laser Spots:	11	3	6	20(2%)
			Silicon oil in eye:	10	3	6	19(1.9%)
			Blur fundus without PDR:	63	16	35	114(11.4%)
			Blur fundus with suspected PDR:	24	7	14	45(4.5%)
			Retinal artery occlusion:	8	3	5	16(1.6%)
			Rhegmatogenous retinal detachment:	31	8	18	57(5.7%)
			Central serous chorioretinopathy:	7	2	5	14(1.4%)
			Vogt-Koyanagi-Harada disease:	7	2	5	14(1.4%)
			Maculopathy:	40	11	23	74(7.4%)
			Epiretinal membrane:	14	4	8	26(2.6%)
			Macular hole:	12	4	7	23(2.3%)
			Pathological myopia:	29	8	17	54(5.4%)
			In total:	534	150	316	1000
Retina	NR	NR	Normal:	168	42	90	300(49.92%)
			Cataract:	56	14	30	100(16.64%)
			Glaucoma:	56	14	31	101(16.81%)
			Other retinal diseases:	56	14	30	100(16.64%)
			In total:	336	84	181	601

## Sheet: Supplementary Data 2
Study cohort	Imaging device	Category	Number of individuals	Number of eyes	Age - mean (SD)	Gender - Female (%)	Ethnicity
Diabetic retinopathy detection
MEH	TOPCON 3DOCT-2000SA	No retinopathy:	400	400	66.9 (13.6)	204 (51.0%)	White (15.1%); Asian or Asian British (29.2%); Black or Black British (8.8%); Others (19.9%); Unknown (27.1%)
		Mild retinopathy:	400	400	61.7 (13.9)	174 (56.5%)	White (14.3%); Asian or Asian British (29.0%); Black or Black British (10.0%); Others (20.0%); Unknown (26.8%)
		Moderate retinopathy:	400	400	59.8 (12.5)	144 (36.1%)	White (15.3%); Asian or Asian British (30.1%); Black or Black British (6.8%); Others (19.8%); Unknown (28.1%)
		Severe retinopathy:	400	400	56.6 (12.5)	130 (32.5%)	White (11.5%); Asian or Asian British (35.5%); Black or Black British (6.5%); Others (18.5%); Unknown (28.0%)
		Proliferative retinopathy:	400	400	52.8 (13.7)	148 (37.0%)	White (21.5%); Asian or Asian British (24.5%); Black or Black British (8.0%); Others (20.8%); Unknown (25.3%)
Shanghai	TRC-NW300, TRC-NW400	No retinopathy:	400	400	56.7 (14.9)	166 (41.5%)	Chinese (100%)
		Mild retinopathy:	400	400	55.4 (14.2)	158 (39.5%)	Chinese (100%)
		Moderate retinopathy:	400	400	58.8 (11.6)	133 (33.3%)	Chinese (100%)
		Severe retinopathy:	400	400	53.3 (10.9)	136 (34.0%)	Chinese (100%)
		Proliferative retinopathy:	400	400	58.8 (13.0)	127 (31.8%)	Chinese (100%)
Diabetic macular oedema detection
MEH	TOPCON 3DOCT-2000SA	No diabetic oedema	1379	1379	60.0 (14.7)	572 (41.5%)	White (14.9%); Asian or Asian British (30.5%); Black or Black British (7.4%); Others (19.8%); Unknown (27.4%)
		non-clinically significant diabetic macular oedema	340	340	58.3 (13.1)	128 (37.6%)	White (16.8%); Asian or Asian British (25.9%); Black or Black British (8.5%); Others (17.9%); Unknown (30.9%)
		clinically significant diabetic oedema	281	281	58.8 (12.0)	100 (35.6%)	White (17.1%); Asian or Asian British (29.9%); Black or Black British (10.3%); Others (22.1%); Unknown (20.6%)
Shanghai	TRC-NW300, TRC-NW400	No diabetic oedema	669	669	57.4 (13.3)	267(39.91%)	Chinese (100%)
		non-clinically significant diabetic macular oedema	602	602	56.8 (11.6)	257(42.7%)	Chinese (100%)
		clinically significant diabetic oedema	669	669	58.3 (11.3)	217(32.4%)	Chinese (100%)
3-year incidence prediction of ischaemic stroke
MEH	TOPCON 3DOCT-2000SA	Stroke group	1263	1263	75.8 (11.6)	671 (53.1%)	White (41.9%); Asian or Asian British (20.3%); Black or Black British (10.4%); Others (11.9%); Unknown (14.5%)
		Control group	1263	1263	66.7 (13.7)	653 (51.7%)	White (37.1%); Asian or Asian British (16.2%); Black or Black British (9.7%); Others (16.2%); Unknown (20.8%)
Shanghai	TRC-NW300, TRC-NW400	Stroke group	1000	1000	65.9 (10.9)	315 (31.5%)	Chinese (100%)
		Control group	1000	1000	51.9 (8.7)	246 (24.6%)	Chinese (100%)

## Sheet: Supplementary Data 3
Metric	AUROC										AUPRC
Self-supervised learning strategy	Masked Autoencoder					DINOv2					Masked Autoencoder					DINOv2
Shanghai data - Finetune	FM-Shanghai	FM-MEH	p-value*	Adjusted p-value	Significance	FM-Shanghai	FM-MEH	p-value	Adjusted p-value	Significance	FM-Shanghai	FM-MEH	p-value	Adjusted p-value	Significance	FM-Shanghai	FM-MEH	p-value	Adjusted p-value	Significance
Diabetic retinopathy	0.979 (0.976, 0.982)*	0.973 (0.969, 0.976)	0.003	0.058		0.988 (0.984, 0.992)	0.988 (0.984, 0.991)	0.807	1		0.934 (0.92, 0.947)	0.916 (0.898, 0.935)	0.075	0.906		0.965 (0.956, 0.974)	0.966 (0.956, 0.975)	0.86	1
Diabetic oedema	0.973 (0.966, 0.981)	0.959 (0.951, 0.967)	0.006	0.104		0.984 (0.979, 0.988)	0.988 (0.986, 0.99)	0.082	1		0.945 (0.929, 0.962)	0.918 (0.902, 0.935)	0.013	0.199		0.967 (0.956, 0.978)	0.974 (0.971, 0.977)	0.159	1
Ischaemic stroke	0.912 (0.905, 0.918)	0.867 (0.843, 0.892)	0.006	0.104		0.976 (0.972, 0.98)	0.98 (0.972, 0.988)	0.274	1		0.915 (0.899, 0.931)	0.871 (0.838, 0.904)	0.016	0.229		0.972 (0.969, 0.976)	0.977 (0.967, 0.987)	0.269	1
Shanghai data - Linear probe
Diabetic retinopathy	0.944 (0.937, 0.951)	0.938 (0.931, 0.944)	0.111	1		0.948 (0.936, 0.961)	0.949 (0.946, 0.953)	0.853	1		0.848 (0.827, 0.869)	0.828 (0.812, 0.845)	0.082	0.906		0.863 (0.837, 0.888)	0.856 (0.846, 0.866)	0.534	1
Diabetic oedema	0.874 (0.864, 0.885)	0.865 (0.858, 0.873)	0.091	1		0.932 (0.927, 0.936)	0.93 (0.91, 0.95)	0.779	1		0.782 (0.764, 0.8)	0.767 (0.757, 0.778)	0.093	0.929		0.874 (0.865, 0.883)	0.865 (0.824, 0.906)	0.572	1
Ischaemic stroke	0.835 (0.804, 0.866)	0.827 (0.796, 0.858)	0.632	1		0.866 (0.839, 0.893)	0.859 (0.842, 0.876)	0.588	1		0.826 (0.783, 0.869)	0.821 (0.782, 0.859)	0.816	1		0.863 (0.833, 0.892)	0.85 (0.829, 0.87)	0.352	1
MEH data - Finetune
Diabetic retinopathy	0.78 (0.775, 0.785)	0.782 (0.779, 0.785)	0.282	1		0.788 (0.778, 0.798)	0.807 (0.777, 0.837)	0.131	1		0.465 (0.455, 0.475)	0.478 (0.47, 0.486)	0.024	0.309		0.449 (0.43, 0.467)	0.505 (0.474, 0.537)	0.005	0.087
Diabetic oedema	0.739 (0.724, 0.753)	0.73 (0.709, 0.751)	0.318	1		0.725 (0.69, 0.76)	0.76 (0.729, 0.79)	0.055	1		0.503 (0.492, 0.514)	0.508 (0.484, 0.532)	0.576	1		0.492 (0.443, 0.541)	0.543 (0.52, 0.565)	0.038	0.649
Ischaemic stroke	0.73 (0.721, 0.74)	0.753 (0.743, 0.762)	0.002	0.033	*	0.702 (0.68, 0.723)	0.721 (0.696, 0.746)	0.139	1		0.72 (0.709, 0.731)	0.745 (0.734, 0.757)	0.002	0.039	*	0.69 (0.666, 0.714)	0.705 (0.67, 0.74)	0.355	1
MEH data - Linear probe
Diabetic retinopathy	0.647 (0.635, 0.66)	0.671 (0.658, 0.683)	0.007	0.104		0.715 (0.712, 0.719)	0.722 (0.714, 0.731)	0.073	1		0.319 (0.313, 0.325)	0.347 (0.333, 0.36)	0.002	0.039	*	0.374 (0.365, 0.383)	0.394 (0.384, 0.405)	0.003	0.067
Diabetic oedema	0.666 (0.656, 0.676)	0.674 (0.649, 0.7)	0.379	1		0.696 (0.691, 0.701)	0.693 (0.682, 0.704)	0.566	1		0.449 (0.442, 0.456)	0.466 (0.44, 0.493)	0.128	1		0.48 (0.469, 0.491)	0.5 (0.492, 0.507)	0.004	0.081
Ischaemic stroke	0.703 (0.696, 0.711)	0.745 (0.734, 0.756)	0.00012	0.003	**	0.681 (0.674, 0.688)	0.708 (0.702, 0.713)	3.82e-05	0.00088	**	0.694 (0.688, 0.7)	0.74 (0.73, 0.749)	4.48e-05	0.001	**	0.672 (0.665, 0.679)	0.703 (0.695, 0.71)	3.67e-05	0.001	**
Public datasets - Finetune
APTOS2019	0.95 (0.95, 0.951)	0.947 (0.945, 0.948)	0.001	0.028	*	0.943 (0.935, 0.951)	0.949 (0.944, 0.955)	0.128	1		0.736 (0.731, 0.741)	0.735 (0.726, 0.745)	0.844	1		0.711 (0.692, 0.731)	0.732 (0.713, 0.757)	0.057	0.916
IDRiD	0.826 (0.816, 0.836)	0.823 (0.810, 0.836)	0.603	1		0.804 (0.782, 0.826)	0.82 (0.798, 0.841)	0.187	1		0.493 (0.477, 0.51)	0.495 (0.470, 0.520)	0.875	1		0.513 (0.477, 0.548)	0.527 (0.505, 0.549)	0.37	1
MESSIDOR2	0.892 (0.889, 0.894)	0.863 (0.859, 0.867)	1.201e-06	2.883e-05	**	0.894 (0.884, 0.904)	0.917 (0.91, 0.923)	0.001	0.025	*	0.677 (0.665, 0.689)	0.617 (0.608, 0.627)	5.98e-06	0.000143	**	0.673 (0.646, 0.7)	0.72 (0.704, 0.737)	0.004	0.086
Glaucoma fundus	0.939 (0.938, 0.94)	0.933 (0.930, 0.937)	0.007	0.104		0.95 (0.946, 0.955)	0.946 (0.941, 0.95)	0.069	1		0.856 (0.851, 0.861)	0.840 (0.833, 0.846)	0.000734	0.015	*	0.873 (0.856, 0.89)	0.87 (0.854, 0.886)	0.746	1
JSIEC	0.993 (0.992, 0.994)	0.994 (0.993, 0.995)	0.132	1		0.995 (0.993, 0.997)	0.995 (0.994, 0.996)	0.852	1		0.913 (0.905, 0.921)	0.888 (0.878, 0.898)	0.001	0.017	*	0.946 (0.935, 0.958)	0.949 (0.936, 0.963)	0.651	1
Retina	0.89 (0.886, 0.894)	0.830 (0.811, 0.849)	0.000713	0.015	*	0.86 (0.832, 0.888)	0.868 (0.855, 0.881)	0.474	1		0.758 (0.752, 0.764)	0.651 (0.618, 0.684)	0.000901	0.014	*	0.718 (0.688, 0.749)	0.733 (0.698, 0.768)	0.408	1
Public datasets - Linear probe
APTOS2019	0.91 (0.908, 0.913)	0.908 (0.904, 0.912)	0.178	1		0.923 (0.921, 0.924)	0.921 (0.918, 0.924)	0.204	1		0.616 (0.604, 0.628)	0.619 (0.607, 0.630)	0.613	1		0.641 (0.637, 0.644)	0.647 (0.639, 0.655)	0.116	1
IDRiD	0.713 (0.676, 0.751)	0.735 (0.722, 0.748)	0.194	1		0.71 (0.699, 0.72)	0.773 (0.763, 0.783)	9.57e-08	2.29e-06	**	0.413 (0.376, 0.45)	0.417 (0.409, 0.426)	0.773	1		0.424 (0.412, 0.436)	0.47 (0.457, 0.483)	3.03e-05	0.000727	**
MESSIDOR2	0.81 (0.8, 0.82)	0.808 (0.801, 0.815)	0.738	1		0.833 (0.826, 0.841)	0.844 (0.838, 0.849)	0.018	0.368		0.459 (0.438, 0.48)	0.460 (0.442, 0.477)	0.912	1		0.522 (0.505, 0.54)	0.516 (0.498, 0.535)	0.566	1
Glaucoma fundus	0.868 (0.864, 0.873)	0.893 (0.890, 0.896)	2.62e-06	6.02e-05	**	0.9 (0.898, 0.902)	0.902 (0.898, 0.906)	0.199	1		0.733 (0.727, 0.74)	0.757 (0.751, 0.762)	7.21e-05	0.002	**	0.765 (0.76, 0.77)	0.784 (0.778, 0.789)	5.56e-05	0.001	**
JSIEC	0.946 (0.944, 0.948)	0.950 (0.945, 0.954)	0.112	1		0.988 (0.988, 0.988)	0.988 (0.986, 0.989)	0.789	1		0.557 (0.53, 0.583)	0.620 (0.604, 0.637)	0.000876	0.017	*	0.888 (0.884, 0.891)	0.887 (0.882, 0.891)	0.666	1
Retina	0.741 (0.719, 0.763)	0.734 (0.724, 0.744)	0.474	1		0.77 (0.764, 0.775)	0.78 (0.776, 0.784)	0.003	0.054		0.531 (0.505, 0.557)	0.526 (0.521, 0.530)	0.615	1		0.586 (0.577, 0.595)	0.593 (0.588, 0.598)	0.146	1
*Parentheses include values of 95% confidence interval.
*p-value comparing FM-Shanghai and FM-MEH
Bold cell highlighting significantly better performance (adjusted p<0.05)
p-value was corrected using Holm–Bonferroni method
* indicates 0.01<p-value<0.05
** indicates p-value<0.01

## Sheet: Supplementary Data 4
Train set (5968 images)	Age subgroups			Ethnicity			Sex
Diabetic retinopathy detection	<40	40-70	>70	White	Asian	Black	Female	Male
No retinopathy:	39	567	532	210	364	85	575	569
Mild retinopathy:	77	795	339	169	299	110	486	727
Moderate retinopathy:	68	872	303	175	401	76	469	773
Severe retinopathy:	105	890	194	156	400	69	440	749
Proliferative retinopathy:	195	839	146	227	306	102	454	726
In total:	484	3963	1514	937	1770	442	2424	3544
Diabetic macular oedema detection
No diabetic oedema:	366	2642	1119	641	1237	308	642	2441
non-clinically significant diabetic macular oedema:	66	740	194	126	292	82	126	604
clinically significant diabetic oedema:	52	581	201	170	241	52	170	499
In total:	484	3963	1514	937	1770	442	938	3544
Validation set (2006 images)	Age subgroups			Ethnicity			Sex
Diabetic retinopathy detection	<40	40-70	>70	White	Asian	Black	Female	Male
No retinopathy:	22	228	182	76	120	37	231	201
Mild retinopathy:	39	250	97	56	112	21	176	210
Moderate retinopathy:	31	269	76	53	106	22	150	226
Severe retinopathy:	34	320	66	56	122	23	154	266
Proliferative retinopathy:	55	297	40	104	111	20	165	227
In total:	181	1364	461	345	571	123	876	1130
Diabetic macular oedema detection
No diabetic oedema:	146	879	350	241	382	94	645	730
non-clinically significant diabetic macular oedema:	21	283	53	51	106	15	121	236
clinically significant diabetic oedema:	14	202	58	53	83	14	110	164
In total:	181	1364	461	345	571	123	876	1130
Test set (2040 images)	Age subgroups			Ethnicity			Sex
Diabetic retinopathy detection	<40	40-70	>70	White	Asian	Black	Female	Male
No retinopathy:	21	218	191	79	116	44	219	212
Mild retinopathy:	29	262	115	55	118	24	168	238
Moderate retinopathy:	31	279	72	52	97	33	160	222
Severe retinopathy:	31	304	57	45	128	25	115	278
Proliferative retinopathy:	74	305	49	85	120	32	149	279
In total:	186	1368	484	316	579	158	811	1229
Diabetic macular oedema detection
No diabetic oedema:	134	869	381	230	385	101	560	826
non-clinically significant diabetic macular oedema:	26	280	48	42	101	35	137	217
clinically significant diabetic oedema:	26	219	55	44	93	22	114	186
In total:	186	1368	484	316	579	158	811	1229
A proportion of images have no corresponding metadata
Ethnicity grouping based on the UK Office for National Statistics
Asian indicates Asian and Asian British
Black indicates Black and Black British

## Sheet: Supplementary Data 5
			Performance gap = AUROC (FM-MEH) - AUROC (FM-Shanghai)*
			Masked Autoencoder								DINOV2
Downstream tasks	Characteristics	Subgroups	Finetune	p-value	Adjusted p-value	Significance	Linear probe	p-value	Adjusted p-value	Significance	Finetune	p-value	Adjusted p-value	Significance	Linear probe	p-value	Adjusted p-value	Significance
Diabetic retinopathy detection	Age	Young group (<40 years)	-0.067	0.007	0.035	*	-0.046	0.023	0.066		-0.036	0.027	0.066		-0.073	0.000702	0.003	**
		Middle-aged group (40-70 years)	0.006	0.107	0.714		0.014	0.123	0.714		0.016	0.087	0.672		-0.003	0.28	1
		Aged group (>70 years)	0.036	0.019	0.09		0.066	0.027	0.096		0.045	0.007	0.042	*	0.047	0.000252	0.007	**
	Sex	Female	0.003	0.553	1		0.031	0.035	0.204		0.017	0.096	0.455		0.013	0.019	0.133
		Male	0.008	0.276	1		0.017	0.113	0.756		0.019	0.161	0.876		-0.011	0.536	1
	Ethnicity	White	0.004	0.505	0.97		0.026	0.056	0.27		0.046	0.038	0.259		0.017	0.044	0.264
		Asian or Asian British	0.013	0.261	0.996		0.027	0.01	0.063		0.012	0.478	1		0.043	0.000196	0.007	**
		Black or Black British	-0.021	0.079	0.456		0.056	0.033	0.224		0.019	0.442	1		-0.032	0.002	0.016	*
Diabetic macular oedema detection	Age	Young group (<40 years)	-0.117	0.002	0.012	*	-0.076	0.005	0.056		-0.036	0.035	0.066		-0.227	2.66e-05	0.001	**
		Middle-aged group (40-70 years)	0.002	0.941	1		0.004	0.736	1		-0.007	0.935	1		-0.011	0.557	1
		Aged group (>70 years)	0.048	0.025	0.096		0.051	0.035	0.096		0.057	0.009	0.054		0.042	0.027	0.096
	Sex	Female	0.012	0.909	1		0.013	0.935	1		0.025	0.269	1		-0.013	0.064	0.392
		Male	-0.018	0.204	0.985		0.015	0.578	1		0.04	0.013	0.096		-0.008	0.398	1
	Ethnicity	White	-0.013	0.578	0.97		0.031	0.079	0.27		0.036	0.063	0.27		-0.111	7.18e-05	0.004	**
		Asian or Asian British	0.004	0.732	1		0.01	0.818	1		0.034	0.175	0.835		0.057	0.009	0.063
		Black or Black British	-0.01	0.677	1		-0.005	0.553	1		0.018	0.484	1		0.002	0.682	1
* The table shows the mean performance difference and the p-value between results with five random seeds
The main purpose of this table is to find consistent patterns from the performance gap across subgroups
Bold cell highlighting significantly better performance (adjusted p<0.05)
p-value was corrected using Holm–Bonferroni method
* indicates 0.01<p-value<0.05
** indicates p-value<0.01

## Sheet: Supplementary Data 6
Metric	AUROC										AUPRC
Self-supervised learning strategy	FM-Shanghai					FM-MEH					FM-Shanghai					FM-MEH
Shanghai data - Finetune	Masked Autoencoder	DINOv2	p-value*	Adjusted p-value	Significance	Masked Autoencoder	DINOv2	p-value*	Adjusted p-value	Significance	Masked Autoencoder	DINOv2	p-value*	Adjusted p-value	Significance	Masked Autoencoder	DINOv2	p-value*	Adjusted p-value	Significance
Diabetic retinopathy	0.979 (0.976, 0.982)	0.988 (0.984, 0.992)	0.002	0.024	*	0.973 (0.969, 0.976)	0.988 (0.984, 0.991)	2.76e-05	0.000579	**	0.934 (0.92, 0.947)	0.965 (0.956, 0.974)	0.001	0.018	*	0.916 (0.898, 0.935)	0.966 (0.956, 0.975)	0.000541	0.008	**
Diabetic oedema	0.973 (0.966, 0.981)	0.984 (0.979, 0.988)	0.014	0.186		0.959 (0.951, 0.967)	0.988 (0.986, 0.99)	0.000292	0.004	**	0.945 (0.929, 0.962)	0.967 (0.956, 0.978)	0.019	0.23		0.918 (0.902, 0.935)	0.974 (0.971, 0.977)	0.000654	0.009	**
Ischaemic stroke	0.912 (0.905, 0.918)	0.976 (0.972, 0.98)	7.33e-08	1.76e-06	**	0.867 (0.843, 0.892)	0.98 (0.972, 0.988)	8.48e-05	0.002	**	0.915 (0.899, 0.931)	0.972 (0.969, 0.976)	0.000358	0.006	**	0.871 (0.838, 0.904)	0.977 (0.967, 0.987)	0.000482	0.007	**
Shanghai data - Linear probe
Diabetic retinopathy	0.944 (0.937, 0.951)	0.948 (0.936, 0.961)	0.414	1		0.938 (0.931, 0.944)	0.949 (0.946, 0.953)	0.005	0.044	*	0.848 (0.827, 0.869)	0.863 (0.837, 0.888)	0.255	1		0.828 (0.812, 0.845)	0.856 (0.846, 0.866)	0.007	0.053
Diabetic oedema	0.874 (0.864, 0.885)	0.932 (0.927, 0.936)	1.87e-05	0.000374	**	0.865 (0.858, 0.873)	0.93 (0.91, 0.95)	0.000395	0.005	**	0.782 (0.764, 0.8)	0.874 (0.865, 0.883)	1.31e-05	0.000274	**	0.767 (0.757, 0.778)	0.865 (0.824, 0.906)	0.002	0.02	*
Ischaemic stroke	0.835 (0.804, 0.866)	0.866 (0.839, 0.893)	0.074	0.459		0.827 (0.796, 0.858)	0.859 (0.842, 0.876)	0.044	0.308		0.826 (0.783, 0.869)	0.863 (0.833, 0.892)	0.089	0.537		0.821 (0.782, 0.859)	0.85 (0.829, 0.87)	0.11	0.221
MEH data - Finetune
Diabetic retinopathy	0.78 (0.775, 0.785)	0.788 (0.778, 0.798)	0.066	0.459		0.782 (0.779, 0.785)	0.807 (0.777, 0.837)	0.075	0.313		0.465 (0.455, 0.475)	0.449 (0.43, 0.467)	0.058	0.405		0.478 (0.47, 0.486)	0.505 (0.474, 0.537)	0.069	0.206
Diabetic oedema	0.739 (0.724, 0.753)	0.725 (0.69, 0.76)	0.315	1		0.73 (0.709, 0.751)	0.76 (0.729, 0.79)	0.047	0.308		0.503 (0.492, 0.514)	0.492 (0.443, 0.541)	0.529	1		0.508 (0.484, 0.532)	0.543 (0.52, 0.565)	0.016	0.113
Ischaemic stroke	0.73 (0.721, 0.74)	0.702 (0.68, 0.723)	0.018	0.217		0.753 (0.743, 0.762)	0.721 (0.696, 0.746)	0.023	0.186		0.72 (0.709, 0.731)	0.69 (0.666, 0.714)	0.02	0.23		0.745 (0.734, 0.757)	0.705 (0.67, 0.74)	0.03	0.145
MEH data - Linear probe
Diabetic retinopathy	0.647 (0.635, 0.66)	0.715 (0.712, 0.719)	6.81e-05	0.001	**	0.671 (0.658, 0.683)	0.722 (0.714, 0.731)	4.12e-05	0.000824	**	0.319 (0.313, 0.325)	0.374 (0.365, 0.383)	6.18e-06	0.000136	**	0.347 (0.333, 0.36)	0.394 (0.384, 0.405)	0.000107	0.002	**
Diabetic oedema	0.666 (0.656, 0.676)	0.696 (0.691, 0.701)	0.000787	0.013	*	0.674 (0.649, 0.7)	0.693 (0.682, 0.704)	0.097	0.313		0.449 (0.442, 0.456)	0.48 (0.469, 0.491)	0.000473	0.008	**	0.466 (0.44, 0.493)	0.5 (0.492, 0.507)	0.024	0.141
Ischaemic stroke	0.703 (0.696, 0.711)	0.681 (0.674, 0.688)	0.000306	0.006	**	0.745 (0.734, 0.756)	0.708 (0.702, 0.713)	0.000207	0.003	**	0.694 (0.688, 0.7)	0.672 (0.665, 0.679)	0.000232	0.004	**	0.74 (0.73, 0.749)	0.703 (0.695, 0.71)	5.25e-05	0.001	**
Public datasets - Finetune
APTOS2019	0.95 (0.95, 0.951)	0.943 (0.935, 0.951)	0.073	0.459		0.947 (0.945, 0.948)	0.949 (0.944, 0.955)	0.257	0.515		0.736 (0.731, 0.741)	0.711 (0.692, 0.731)	0.021	0.23		0.735 (0.726, 0.745)	0.732 (0.713, 0.757)	0.971	0.971
IDRiD	0.826 (0.816, 0.836)	0.804 (0.782, 0.826)	0.043	0.349		0.823 (0.810, 0.836)	0.82 (0.798, 0.841)	0.724	0.724		0.493 (0.477, 0.51)	0.513 (0.477, 0.548)	0.221	1		0.495 (0.470, 0.520)	0.527 (0.505, 0.549)	0.029	0.145
MESSIDOR2	0.892 (0.889, 0.894)	0.894 (0.884, 0.904)	0.617	1		0.863 (0.859, 0.867)	0.917 (0.91, 0.923)	6.54e-07	1.57e-05	**	0.677 (0.665, 0.689)	0.673 (0.646, 0.7)	0.674	1		0.617 (0.608, 0.627)	0.72 (0.704, 0.737)	4.31e-06	9.49e-05	**
Glaucoma fundus	0.939 (0.938, 0.94)	0.95 (0.946, 0.955)	0.002	0.035	*	0.933 (0.930, 0.937)	0.946 (0.941, 0.95)	0.000343	0.004	**	0.856 (0.851, 0.861)	0.873 (0.856, 0.89)	0.043	0.341		0.840 (0.833, 0.846)	0.87 (0.854, 0.886)	0.004	0.034	*
JSIEC	0.993 (0.992, 0.994)	0.995 (0.993, 0.997)	0.035	0.349		0.994 (0.993, 0.995)	0.995 (0.994, 0.996)	0.062	0.313		0.913 (0.905, 0.921)	0.946 (0.935, 0.958)	0.000293	0.005	**	0.888 (0.878, 0.898)	0.949 (0.936, 0.963)	1.32e-05	0.000272	**
Retina	0.89 (0.886, 0.894)	0.86 (0.832, 0.888)	0.039	0.35		0.830 (0.811, 0.849)	0.868 (0.855, 0.881)	0.002	0.024	*	0.758 (0.752, 0.764)	0.718 (0.688, 0.749)	0.021	0.23		0.651 (0.618, 0.684)	0.733 (0.698, 0.768)	0.002	0.034	*
Public datasets - Linear probe
APTOS2019	0.91 (0.908, 0.913)	0.923 (0.921, 0.924)	2.94e-06	6.17e-05	**	0.908 (0.904, 0.912)	0.921 (0.918, 0.924)	0.000112	0.002	**	0.616 (0.604, 0.628)	0.641 (0.637, 0.644)	0.003	0.034	*	0.619 (0.607, 0.630)	0.647 (0.639, 0.655)	0.000789	0.00947	**
IDRiD	0.713 (0.676, 0.751)	0.71 (0.699, 0.72)	0.804	1		0.735 (0.722, 0.748)	0.773 (0.763, 0.783)	0.000267	0.004	**	0.413 (0.376, 0.45)	0.424 (0.412, 0.436)	0.476	1		0.417 (0.409, 0.426)	0.47 (0.457, 0.483)	4e-05	0.00076	**
MESSIDOR2	0.81 (0.8, 0.82)	0.833 (0.826, 0.841)	0.000647	0.011	*	0.808 (0.801, 0.815)	0.844 (0.838, 0.849)	7.3e-06	0.000161	**	0.459 (0.438, 0.48)	0.522 (0.505, 0.54)	9.03e-05	0.002	**	0.460 (0.442, 0.477)	0.516 (0.498, 0.535)	0.000262	0.004	**
Glaucoma fundus	0.868 (0.864, 0.873)	0.9 (0.898, 0.902)	8.75e-07	1.92e-05	**	0.893 (0.890, 0.896)	0.902 (0.898, 0.906)	0.000939	0.01	*	0.733 (0.727, 0.74)	0.765 (0.76, 0.77)	1.11e-06	2.66e-05	**	0.757 (0.751, 0.762)	0.784 (0.778, 0.789)	1.29e-05	0.000272	**
JSIEC	0.946 (0.944, 0.948)	0.988 (0.988, 0.988)	2.64e-07	6.07e-06	**	0.950 (0.945, 0.954)	0.988 (0.986, 0.989)	1.45e-06	3.33e-05	**	0.557 (0.53, 0.583)	0.888 (0.884, 0.891)	2.53e-06	5.81e-05	**	0.620 (0.604, 0.637)	0.887 (0.882, 0.891)	2.97e-07	6.83e-06	**
Retina	0.741 (0.719, 0.763)	0.77 (0.764, 0.775)	0.019	0.217		0.734 (0.724, 0.744)	0.78 (0.776, 0.784)	6.96e-05	0.001	**	0.531 (0.505, 0.557)	0.586 (0.577, 0.595)	0.002	0.032	*	0.526 (0.521, 0.530)	0.593 (0.588, 0.598)	4.67e-09	1.12e-07	**
*p-value comparing Masked Autoencoder and DINOV2
Bold cell highlighting significantly better performance (adjusted p<0.05)
p-value was corrected using Holm–Bonferroni method
* indicates 0.01<p-value<0.05
** indicates p-value<0.01

## Sheet: Supplementary Data 7
Metric	AUROC					AUPRC
Self-supervised learning strategy	DINOv2					DINOv2
Shanghai data - Finetune	FM-MEH	FM-MEH-SDPP	p-value	Adjusted p-value	Significance	FM-MEH	FM-MEH-SDPP	p-value	Adjusted p-value	Significance
Diabetic retinopathy	0.988 (0.984, 0.991)	0.989 (0.985, 0.992)	0.518	1		0.966 (0.956, 0.975)	0.971 (0.963, 0.979)	0.263	1
Diabetic oedema	0.988 (0.986, 0.99)	0.987 (0.982, 0.991)	0.563	1		0.974 (0.971, 0.977)	0.970 (0.957, 0.983)	0.485	1
Ischaemic stroke	0.98 (0.972, 0.988)	0.981 (0.976, 0.985)	0.883	1		0.977 (0.967, 0.987)	0.977 (0.970, 0.983)	0.928	1
Shanghai data - Linear probe
Diabetic retinopathy	0.949 (0.946, 0.953)	0.955 (0.948, 0.962)	0.099	1		0.856 (0.846, 0.866)	0.876 (0.849, 0.902)	0.109	1
Diabetic oedema	0.93 (0.91, 0.95)	0.936 (0.924, 0.948)	0.456	1		0.865 (0.824, 0.906)	0.884 (0.858, 0.909)	0.313	1
Ischaemic stroke	0.859 (0.842, 0.876)	0.881 (0.862, 0.901)	0.043	0.86		0.85 (0.829, 0.87)	0.878 (0.859, 0.898)	0.022	0.506
MEH data - Finetune
Diabetic retinopathy	0.807 (0.777, 0.837)	0.830 (0.818, 0.843)	0.08	1		0.505 (0.474, 0.537)	0.541 (0.524, 0.558)	0.027	0.567
Diabetic oedema	0.76 (0.729, 0.79)	0.757 (0.732, 0.782)	0.835	1		0.543 (0.52, 0.565)	0.546 (0.516, 0.576)	0.248	1
Ischaemic stroke	0.721 (0.696, 0.746)	0.721 (0.709, 0.734)	0.999	1		0.705 (0.67, 0.74)	0.709 (0.698, 0.719)	0.772	1
MEH data - Linear probe
Diabetic retinopathy	0.722 (0.714, 0.731)	0.728 (0.725, 0.731)	0.008	0.168		0.394 (0.384, 0.405)	0.390 (0.385, 0.395)	0.281	1
Diabetic oedema	0.693 (0.682, 0.704)	0.710 (0.702, 0.719)	0.002	0.046	*	0.5 (0.492, 0.507)	0.503 (0.492, 0.514)	0.489	1
Ischaemic stroke	0.708 (0.702, 0.713)	0.71 (0.7, 0.721)	0.672	1		0.703 (0.695, 0.71)	0.691 (0.683, 0.698)	0.189	1
Public datasets - Finetune
APTOS2019	0.949 (0.944, 0.955)	0.945 (0.941, 0.948)	0.098	1		0.732 (0.713, 0.757)	0.710 (0.698, 0.722)	0.032	0.64
IDRiD	0.82 (0.798, 0.841)	0.845 (0.816, 0.873)	0.089	1		0.527 (0.505, 0.549)	0.597 (0.539, 0.654)	0.025	0.55
MESSIDOR2	0.917 (0.91, 0.923)	0.909 (0.900, 0.917)	0.084	1		0.72 (0.704, 0.737)	0.727 (0.699, 0.754)	0.619	1
Glaucoma fundus	0.946 (0.941, 0.95)	0.950 (0.948, 0.952)	0.049	0.931		0.87 (0.854, 0.886)	0.877 (0.869, 0.885)	0.355	1
JSIEC	0.995 (0.994, 0.996)	0.996 (0.995, 0.887)	0.235	1		0.949 (0.936, 0.963)	0.952 (0.942, 0.962)	0.119	1
Retina	0.868 (0.855, 0.881)	0.854 (0.842, 0.867)	0.065	1		0.733 (0.698, 0.768)	0.726 (0.707, 0.745)	0.65	1
Public datasets - Linear probe
APTOS2019	0.921 (0.918, 0.924)	0.921 (0.916, 0.925)	0.979	1		0.647 (0.639, 0.655)	0.630 (0.614, 0.645)	0.033	0.64
IDRiD	0.773 (0.763, 0.783)	0.776 (0.766, 0.785)	0.624	1		0.47 (0.457, 0.483)	0.484 (0.472, 0.495)	0.061	1
MESSIDOR2	0.844 (0.838, 0.849)	0.831 (0.826, 0.836)	0.001	0.024	*	0.516 (0.498, 0.535)	0.534 (0.510, 0.558)	0.148	1
Glaucoma fundus	0.902 (0.898, 0.906)	0.906 (0.900, 0.913)	0.171	1		0.784 (0.778, 0.789)	0.781 (0.761, 0.801)	0.759	1
JSIEC	0.988 (0.986, 0.989)	0.984 (0.983, 0.986)	0.214	1		0.887 (0.882, 0.891)	0.886 (0.882, 0.89)	0.858	1
Retina	0.78 (0.776, 0.784)	0.760 (0.749, 0.771)	0.005	0.11		0.593 (0.588, 0.598)	0.561 (0.542, 0.580)	0.008	0.192
*Parentheses include values of 95% confidence interval.
*p-value comparing FM-Shanghai and FM-MEH
Bold cell highlighting significantly better performance (adjusted p<0.05)
p-value was corrected using Holm–Bonferroni method
* indicates 0.01<p-value<0.05
** indicates p-value<0.01

## Sheet: Supplementary Data 8
			Performance gap = AUROC (FM-MEH) - AUROC (FM-MEH-Shanghai)*
			DINOV2
Downstream tasks	Characteristics	Subgroups	Finetune	p-value	Adjusted p-value	Significance	Linear probe	p-value	Adjusted p-value	Significance
Diabetic retinopathy detection	Age	Young group (<40 years)	0.051	0.005	0.02	*	0.019	0.175	0.175
		Middle-aged group (40-70 years)	0.016	0.274	0.564		0.013	0.107	0.428
		Aged group (>70 years)	0.02	0.093	0.372		-0.012	0.119	0.372
Diabetic macular oedema detection	Age	Young group (<40 years)	0.021	0.047	0.094		0.033	0.011	0.033	*
		Middle-aged group (40-70 years)	0.018	0.188	0.564		-0.017	0.269	0.564
		Aged group (>70 years)	-0.009	0.337	0.67		0.008	0.714	0.714
* The table shows the mean performance difference and the p-value between results with five random seeds
This table checks whether training with synthetic data enhances model fairness
Bold cell highlighting significantly better performance (adjusted p<0.05)
p-value was corrected using Holm–Bonferroni method
* indicates 0.01<p-value<0.05
** indicates p-value<0.01

## Sheet: Supplementary Data 9
Features from FM-MEH (MAE)				Features from FM-SDPP (MAE)
Reference	Target	Squared MMD	Squared sigma	Reference	Target	Squared MMD	Squared sigma
MEH	APTOS2019	0.333014	77.3737	MEH	APTOS2019	0.283657	25.7396
MEH	GlaucomaFundus	0.730361	80.5713	MEH	GlaucomaFundus	0.698515	29.9793
MEH	IDRID	0.322969	58.7357	MEH	IDRID	0.294211	21.189
MEH	JSIEC	0.167832	65.2221	MEH	JSIEC	0.209282	24.3026
MEH	MESSIDOR2	0.276501	52.228	MEH	MESSIDOR2	0.257752	18.6495
MEH	Retina	0.172725	53.7836	MEH	Retina	0.147328	18.2361
SDPP	APTOS2019	0.20467	71.5966	SDPP	APTOS2019	0.186184	24.7422
SDPP	GlaucomaFundus	0.737053	98.4125	SDPP	GlaucomaFundus	0.661986	37.8213
SDPP	IDRID	0.330905	59.8921	SDPP	IDRID	0.320905	21.9897
SDPP	JSIEC	0.175766	65.0161	SDPP	JSIEC	0.200849	24.1176
SDPP	MESSIDOR2	0.206925	44.1636	SDPP	MESSIDOR2	0.167921	15.9034
SDPP	Retina	0.309082	56.2465	SDPP	Retina	0.304056	19.3674
Features from FM-MEH (DINOv2)				Features from FM-SDPP (DINOv2)
Reference	Target	Squared MMD	Squared sigma	Reference	Target	Squared MMD	Squared sigma
MEH	APTOS2019	0.130055	87.5909	MEH	APTOS2019	0.150827	101.986
MEH	GlaucomaFundus	0.540072	102.492	MEH	GlaucomaFundus	0.444681	131.786
MEH	IDRID	0.154145	82.8157	MEH	IDRID	0.194315	99.8081
MEH	JSIEC	0.185531	95.1574	MEH	JSIEC	0.143947	110.86
MEH	MESSIDOR2	0.17481	80.7896	MEH	MESSIDOR2	0.140355	89.5331
MEH	Retina	0.186346	80.9621	MEH	Retina	0.174566	95.7827
SDPP	APTOS2019	0.332341	86.4352	SDPP	APTOS2019	0.362744	107.248
SDPP	GlaucomaFundus	0.631331	73.5164	SDPP	GlaucomaFundus	0.630014	115.132
SDPP	IDRID	0.3834	59.0912	SDPP	IDRID	0.421107	89.0958
SDPP	JSIEC	0.328448	79.5347	SDPP	JSIEC	0.378249	114.091
SDPP	MESSIDOR2	0.299929	67.6092	SDPP	MESSIDOR2	0.352579	92.8492
SDPP	Retina	0.311126	60.5032	SDPP	Retina	0.325001	87.3624
